# Supplementary material for: Recurrent Germline Variant in RAD21 Predisposes Children to Lymphoblastic Leukemia or Lymphoma
Source: Int J Mol Sci. 2022 May 5;23(9):5174. doi: 10.3390/ijms23095174 (PMC9106003; doi:10.3390/ijms23095174)
Supplement: Supplementary file 1 [file ijms-23-05174-s001.zip]

Archive with 5 entries (4 files):
- ijms-1701368-supplementary/
- ijms-1701368-supplementary/Schedel et al_Supplementary Figures.pptx
- ijms-1701368-supplementary/Schedel et al_Supplementary Information_final.pdf
- ijms-1701368-supplementary/Supplementary Table S6.xlsx
- ijms-1701368-supplementary/Supplementary Table S7.xlsx
