# Supplementary material for: Recurrent Germline Variant in RAD21 Predisposes Children to Lymphoblastic Leukemia or Lymphoma
Source: Int J Mol Sci. 2022 May 5;23(9):5174. doi: 10.3390/ijms23095174 (PMC9106003; doi:10.3390/ijms23095174)
Supplement: Supplementary file 1 [file ijms-23-05174-s001.zip › ijms-1701368-supplementary/Supplementary Table S6.xlsx]

## Sheet: Sheet1
ProbeID	Gene_Symbol_x	Gene_ID_x	RefSeqAccession_x	WT_treated/WT_control.fc_x	WT_treated/WT_control.volume_x	WT_treated/WT_control.raw.pval_x	WT_treated/WT_control.bh.pval_x	WT_treated/WT_control.stat_results_x	S_treated/S_control.fc_x	S_treated/S_control.volume_x	S_treated/S_control.raw.pval_x	S_treated/S_control.bh.pval_x	S_treated/S_control.stat_results_x	A_treated/A_control.fc_x	A_treated/A_control.volume_x	A_treated/A_control.raw.pval_x	A_treated/A_control.bh.pval_x	A_treated/A_control.stat_results_x	S_control/WT_control.fc_x	S_control/WT_control.volume_x	S_control/WT_control.raw.pval_x	S_control/WT_control.bh.pval_x	S_control/WT_control.stat_results_x	A_control/WT_control.fc_x	A_control/WT_control.volume_x	A_control/WT_control.raw.pval_x	A_control/WT_control.bh.pval_x	A_control/WT_control.stat_results_x	A_control/S_control.fc_x	A_control/S_control.volume_x	A_control/S_control.raw.pval_x	A_control/S_control.bh.pval_x	A_control/S_control.stat_results_x	S_treated/WT_treated.fc_x	S_treated/WT_treated.volume_x	S_treated/WT_treated.raw.pval_x	S_treated/WT_treated.bh.pval_x	S_treated/WT_treated.stat_results_x	A_treated/WT_treated.fc_x	A_treated/WT_treated.volume_x	A_treated/WT_treated.raw.pval_x	A_treated/WT_treated.bh.pval_x	A_treated/WT_treated.stat_results_x	A_treated/S_treated.fc_x	A_treated/S_treated.volume_x	A_treated/S_treated.raw.pval_x	A_treated/S_treated.bh.pval_x	A_treated/S_treated.stat_results_x	WT_treated/WT_control.fc.sd_x
A_21_P0001091	LINC00982	440556	NR_015440	1.34375	8.37881	0.0024453	0.00927522	5.09813	1.92188	7.72982	3.03217e-05	0.000837205	13.1371	1.45439	7.75429	0.00103447	0.00590472	6.21298	-1.86022	7.70766	5.24806e-05	0.00943649	-10.2476	-1.6017	7.82121	0.000371841	0.0209513	-7.20148	1.16141	7.38006	0.0564329	0.138486	2.3709	-1.30064	8.40291	0.00167655	0.0592279	-5.65163	-1.47985	8.30712	0.000286232	0.0285297	-7.52183	-1.13779	8.12178	0.033416	0.281537	-2.80028	0.167225
A_21_P0002730	LINC01980	105377007	NR_146630	-1.15862	9.81102	0.145619	0.208222	-1.86794	-1.16992	8.88574	0.105585	0.166734	-2.12501	-1.03751	9.07643	0.572979	0.639843	-0.617424	-1.88968	9.44758	1.42232e-06	0.00179439	-19.4142	-1.75901	9.50169	1.34918e-06	0.00266141	-19.4736	1.07429	9.0512	0.0643964	0.151804	2.29014	-1.90809	9.22756	0.000780873	0.047626	-6.27785	-1.57514	9.37192	0.00368409	0.0703918	-4.80804	1.21138	8.91051	0.0781516	0.378011	2.13961	0.227431
A_21_P0002731	LINC01980	105377007	NR_146630	-1.16593	10.4619	0.169687	0.236046	-1.79656	-1.21575	9.55451	0.0320909	0.0659417	-3.15729	1.02803	9.7011	0.767066	0.811108	0.317962	-1.83619	10.1253	0.000108999	0.0124109	-23.2824	-1.85574	10.1174	0.000204054	0.0163264	-19.9177	-1.01065	9.68883	0.800204	0.872114	-0.264921	-1.91463	9.87205	0.001236	0.053986	-6.35402	-1.54825	10.0314	0.0100311	0.104639	-3.70827	1.23665	9.56662	0.0810706	0.382787	2.14712	0.246566
A_21_P0002733	LINC01980	105377007	NR_146630	-1.15482	9.67871	0.155378	0.219426	-1.8041	-1.18068	8.73759	0.0785601	0.132455	-2.19545	1.08619	8.96378	0.365313	0.440498	1.00712	-1.89853	9.30918	5.73676e-05	0.00966916	-13.7946	-1.83879	9.33338	3.75085e-05	0.00951501	-13.9806	1.03249	8.88125	0.58363	0.706037	0.579277	-1.94105	9.08443	0.000634269	0.043944	-6.65584	-1.46593	9.29543	0.0112279	0.109872	-3.61325	1.3241	8.81878	0.0281567	0.269063	2.89321	0.230213
A_21_P0006414	GS1-594A7.3	104798195	NR_126564	1.07286	7.07958	0.475776	0.553116	0.788049	1.77765	5.99967	0.0189732	0.0445757	3.41042	1.1927	5.73107	0.0834178	0.130283	2.26837	-2.69448	6.27341	0.000188371	0.0156138	-8.14612	-2.68266	6.27697	0.000118196	0.0137582	-9.03427	1.00441	5.60219	0.970467	0.982514	0.0386711	-1.6262	6.77066	0.0393835	0.212237	-3.30745	-2.4131	6.46389	1.23485e-06	0.00398459	-19.3706	-1.48389	6.1377	0.0674191	0.359439	-2.6881	0.257495
A_21_P0007025	lnc-FGFR2-2			-1.0178	7.56665	0.886238	0.911637	-0.150027	1.42635	6.50205	0.0412621	0.0799061	2.86746	1.81177	6.14684	0.00567411	0.0177446	5.89541	-2.51134	6.88318	5.28276e-05	0.00943649	-10.6648	-3.59581	6.5919	7.19531e-05	0.0126566	-10.9268	-1.43183	5.9864	0.0243792	0.0799405	-3.25465	-1.72988	7.14767	0.01022	0.115992	-3.71915	-1.94999	7.05577	0.00393496	0.0719085	-6.58784	-1.12724	6.67631	0.366683	0.697074	-1.03717	0.339347
A_21_P0007747	LINC02453	643770	NR_038383	-1.37157	6.99717	0.0439424	0.0791747	-2.61982	1.07273	6.46912	0.325698	0.413718	1.0722	-1.27672	6.20852	0.0493729	0.0859096	-2.46511	-1.75336	6.8117	0.000977987	0.0294971	-6.90263	-1.79198	6.79501	0.00122681	0.0329875	-5.74829	-1.02202	6.40294	0.809795	0.878785	-0.254318	-1.19169	6.64526	0.180949	0.446808	-1.58687	-1.66805	6.39324	0.00690973	0.0899553	-4.31377	-1.39973	6.27269	0.00751991	0.173108	-4.08681	0.347984
A_21_P0007885	LINC02453	643770	NR_038383	-1.34265	6.77572	0.0732401	0.118833	-2.18025	1.16123	6.31095	0.165358	0.238952	1.60742	-1.04563	5.99386	0.714333	0.766511	-0.387717	-1.72615	6.58606	0.00349092	0.0482841	-4.6965	-1.95269	6.49094	0.00117582	0.0324063	-6.31907	-1.13124	6.11444	0.254119	0.394058	-1.26888	-1.10713	6.49269	0.424095	0.674592	-0.879086	-1.52073	6.25683	0.0259283	0.161047	-2.94257	-1.37358	6.18649	0.0397285	0.299955	-2.84489	0.38994
A_21_P0007969	SOX1-OT	100505996	NR_120392	-1.36119	7.30011	0.00344095	0.0117868	-5.4988	-1.05664	6.8121	0.473051	0.560063	-0.793103	1.10407	6.77628	0.156774	0.218836	1.7875	-1.59547	7.18104	1.53521e-05	0.00609928	-12.6339	-1.76624	7.10375	0.00038848	0.0213281	-9.59685	-1.10704	6.7782	0.15285	0.27594	-1.73252	-1.23849	6.92505	0.0415178	0.216637	-2.63244	-1.17526	6.96359	0.0404427	0.197567	-3.10865	1.0538	6.81017	0.483258	0.776332	0.785787	0.161806
A_21_P0010924	ZNF503-AS1	253264	NR_038223	-1.03501	6.89561	0.612497	0.679102	-0.534061	-1.06963	6.09919	0.610425	0.686271	-0.547716	1.14416	6.19171	0.0861062	0.133755	2.05248	-1.70828	6.52278	0.000340576	0.0189983	-7.50098	-1.77172	6.49481	0.000131482	0.0141576	-8.6696	-1.03714	6.12157	0.634638	0.74799	-0.500878	-1.76542	6.44781	0.00878371	0.108949	-4.777	-1.49612	6.5738	0.000753198	0.040922	-6.28859	1.18	6.16906	0.236248	0.588692	1.39353	0.185909
A_21_P0011867	XLOC_l2_007656			-1.06062	7.81887	0.535656	0.608006	-0.65826	1.36158	7.22295	0.0299338	0.062564	2.85528	1.22021	7.18982	0.173686	0.238116	1.61981	-1.81216	7.42021	0.00165272	0.0362011	-5.51829	-1.75778	7.44345	0.000835876	0.0287081	-6.38225	1.03094	7.02568	0.771229	0.851128	0.306254	-1.25485	7.61102	0.0464055	0.22937	-2.52687	-1.35822	7.55245	0.061491	0.241757	-2.47696	-1.08238	7.3917	0.568643	0.822746	-0.609179	0.257973
A_21_P0013960				1.7475	8.50457	6.80992e-05	0.00103665	10.784	1.77954	7.73501	0.0314018	0.0649194	3.65185	1.86335	7.7531	0.000812615	0.00512034	9.66706	-1.71835	7.71105	8.12666e-05	0.0107126	-10.5004	-1.73424	7.70406	0.000144012	0.0144572	-11.5947	-1.00925	7.32378	0.81468	0.882174	-0.245806	-1.68741	8.53099	0.0406053	0.21494	-3.31362	-1.62642	8.5587	0.00132708	0.0489278	-7.19544	1.0375	8.18844	0.835932	0.944039	0.221375	0.149349
A_21_P0014898				2.00949	7.76197	4.89759e-05	0.000875524	10.5958	2.46214	7.31011	0.00312664	0.0125584	6.87119	1.87643	6.99922	0.000843704	0.00524595	6.27294	-1.50095	6.97578	0.00051933	0.0233392	-6.74084	-1.6414	6.90816	0.00291946	0.0458476	-5.65604	-1.09357	6.62415	0.356544	0.500356	-1.02205	-1.22501	8.13398	0.20472	0.47468	-1.51673	-1.7578	7.86429	0.000606085	0.038687	-6.87672	-1.43493	7.72402	0.0543882	0.330641	-2.57926	0.190043
A_22_P00001615			XR_001751695	-1.10478	7.00893	0.380512	0.461093	-1.00292	1.28469	6.65994	0.0541133	0.0988217	2.78192	1.11942	6.40293	0.437884	0.511931	0.876692	-1.51518	6.7748	4.89015e-05	0.00939031	-10.3892	-1.69243	6.69087	2.29183e-05	0.00787414	-12.3339	-1.11698	6.40138	0.0470883	0.122647	-2.49898	-1.06756	6.8901	0.627968	0.811709	-0.510808	-1.3685	6.70731	0.0956006	0.300535	-1.99979	-1.28189	6.66155	0.156914	0.502049	-1.648	0.286674
A_22_P00008038	IGFBP7	3490	NM_001253835	-1.09163	8.1853	0.402382	0.482397	-0.916582	1.11169	7.44545	0.455453	0.542827	0.813462	-1.12168	6.97887	0.465493	0.538579	-0.821056	-1.83949	7.79674	0.000340912	0.0189983	-7.66588	-2.27614	7.63246	2.09828e-05	0.00787414	-13.778	-1.23737	7.2142	0.0338167	0.0982894	-2.97727	-1.5158	7.8165	0.0283935	0.182147	-2.95835	-2.33881	7.48436	0.00314762	0.0664544	-5.35813	-1.54295	7.20258	0.0510998	0.323678	-2.44815	0.275979
A_22_P00012089				-2.77249	6.10838	0.00319027	0.0111655	-6.42788	-1.60757	5.59093	0.018087	0.0430112	-3.37655	-1.77725	5.62482	0.00346621	0.0127877	-4.76906	-1.92419	6.39858	0.000783625	0.0275811	-6.6339	-1.7816	6.45809	0.00118862	0.0325039	-6.01222	1.08003	5.99913	0.50916	0.642684	0.701769	-1.1157	5.33735	0.581891	0.783238	-0.583556	-1.14206	5.32023	0.480526	0.70217	-0.760841	-1.02362	5.24209	0.881033	0.961016	-0.15645	0.45775
A_22_P00014898	LOC105370404	105370404	XR_001750638	-1.3658	6.58849	0.0363546	0.0682088	-2.78996	1.01869	6.1615	0.810876	0.856561	0.250176	1.08094	6.19376	0.498195	0.570685	0.74779	-1.59002	6.47404	0.00149172	0.0344308	-5.57613	-1.60139	6.46862	0.00147856	0.035859	-6.52886	-1.00715	6.14301	0.917579	0.949974	-0.108631	-1.1428	6.27043	0.264622	0.538536	-1.2699	-1.0847	6.30853	0.567984	0.763772	-0.604061	1.05357	6.2124	0.65635	0.864689	0.476201	0.322401
A_22_P00014909	TPBGL	100507050	NM_001195528	1.0252	6.54787	0.802098	0.843487	0.265962	-1.20151	5.70658	0.326836	0.41482	-1.13803	1.08386	5.62391	0.604504	0.66908	0.55624	-1.61261	6.17563	0.000256271	0.0174196	-7.69621	-1.95047	6.0288	0.000349559	0.0205069	-8.43675	-1.20951	5.70168	0.0621178	0.147916	-2.36004	-1.98641	6.05055	0.0133637	0.128673	-3.90278	-1.84491	6.10812	0.00974632	0.103241	-3.99965	1.07669	5.62874	0.726447	0.897053	0.36726	0.270029
A_23_P100220	ESRP2	80004	NM_024939	-1.68856	9.01021	8.90887e-06	0.000382277	-15.7753	-1.60433	10.127	0.000622624	0.00451246	-13.7661	-1.64311	9.73848	1.86485e-05	0.000703302	-14.6106	2.11063	9.92024	5.78688e-05	0.00966916	27.2144	1.6327	9.74324	1.56585e-05	0.00724207	12.5887	-1.29272	10.2868	0.00217178	0.0214944	-8.9264	2.22144	9.19798	7.55675e-06	0.0116087	20.415	1.67786	9.00581	1.38336e-06	0.00398459	19.0048	-1.32397	9.58715	0.00101012	0.0884751	-7.22914	0.0958205
A_23_P1029	MFAP2	4237	NM_017459	-1.61014	6.56273	0.000617977	0.00371608	-6.52587	-1.61596	7.52476	0.00625855	0.0201194	-4.78542	-1.10895	5.58769	0.140443	0.19973	-1.72573	1.95017	7.38141	7.80169e-05	0.0107126	9.57361	-2.38258	6.25779	2.33161e-05	0.00787414	-13.9662	-4.64644	6.67957	5.14552e-07	0.00132275	-26.2736	1.94316	6.69019	0.00148776	0.0570915	6.47745	-1.64095	5.85998	0.000440816	0.0346011	-6.96642	-3.18863	6.29473	0.00013508	0.0564955	-11.4643	0.210604
A_23_P120227	LBH	81606	NM_030915	1.21326	7.5625	0.00243144	0.0092401	6.12935	1.48417	7.03635	0.000266015	0.00273407	7.65545	1.42894	6.70558	0.00289893	0.0114247	4.89616	-1.58783	7.08297	0.000103317	0.0120239	-9.83427	-1.9606	6.92168	7.80719e-05	0.0126691	-12.2106	-1.23477	6.60341	0.0143014	0.0577617	-3.47624	-1.29801	7.51273	0.002384	0.0672779	-6.86272	-1.66467	7.3264	0.00177044	0.0535383	-8.91315	-1.28249	7.14521	0.0122919	0.204951	-3.7965	0.0910024
A_23_P121926	SELENOP	6414	NM_005410	-1.07186	9.80498	0.559377	0.630551	-0.624792	1.36728	8.34501	0.0227451	0.0509049	4.11686	-1.00179	8.64191	0.987117	0.989651	-0.0173816	-3.32364	8.94694	0.000867323	0.0283888	-12.6031	-2.31653	9.22932	0.00200675	0.0403153	-8.63368	1.43475	8.37876	6.32262e-05	0.00557668	12.9244	-2.26787	9.14533	0.000179407	0.0322975	-8.61771	-2.1651	9.18094	0.00130901	0.0486509	-6.65043	1.04747	8.6071	0.724313	0.89627	0.37111	0.320481
A_23_P137173	TMSB15A	11013	NM_021992	-1.18257	13.2276	0.181804	0.249824	-1.52304	-1.08058	12.3748	0.379715	0.468529	-0.974399	-1.31336	12.3287	0.0391157	0.0714161	-3.06274	-1.88988	12.8818	0.00059578	0.02444	-8.3553	-1.76808	12.9315	0.00115075	0.0321303	-7.66198	1.06889	12.4788	0.217792	0.35382	1.37878	-1.7269	12.707	0.00316861	0.0725999	-4.85829	-1.96363	12.611	0.00139069	0.049668	-5.60157	-1.13708	12.226	0.284802	0.633648	-1.17702	0.31769
A_23_P150609	IGF2	3481	NM_000612	1.69513	10.3722	0.000169805	0.00170567	8.26466	1.69986	9.70189	0.000261589	0.00270547	7.6448	1.7537	9.07022	0.000101573	0.00160093	12.1902	-1.59303	9.65678	0.000449126	0.0219729	-6.96259	-2.50436	9.31277	5.86561e-06	0.00436004	-15.1364	-1.57207	8.99448	0.000459949	0.0110934	-7.10966	-1.5886	10.4207	0.000449905	0.0410646	-6.96079	-2.42071	10.1021	3.09378e-05	0.0140813	-17.6018	-1.52381	9.78359	0.00117965	0.0921637	-7.83406	0.184253
A_23_P153964	INHBB	3625	NM_002193	-1.88151	8.22823	0.000124644	0.00143465	-8.75556	-1.61747	7.67455	0.00172159	0.00851299	-5.67486	-1.54785	7.71651	0.000320244	0.00297796	-8.31285	-1.58837	8.35637	0.000606138	0.024461	-6.54981	-1.57868	8.36096	0.000590414	0.0249462	-7.90176	1.00613	8.03367	0.920458	0.951939	0.105168	-1.36546	7.55687	0.0124212	0.125097	-3.62075	-1.29873	7.59402	0.00910952	0.10045	-3.83951	1.05139	7.37158	0.562786	0.819738	0.618605	0.208301
A_23_P157736	PLPP7	84814	NM_032728	1.77165	10.1166	1.18915e-06	0.00017023	22.6797	1.53767	8.36597	0.181517	0.25792	1.72447	1.41869	8.21281	0.0845597	0.131765	2.39139	-3.14073	8.84847	3.24495e-08	0.000373867	-37.0963	-3.35904	8.79511	4.33715e-06	0.00384388	-26.9065	-1.06951	8.01273	0.209592	0.344812	-1.44807	-3.61863	9.56494	0.0138106	0.130693	-5.16764	-4.19475	9.4468	0.00185585	0.0545462	-10.1397	-1.15921	8.57487	0.627998	0.853274	-0.517536	0.0727607
A_23_P159952	BEX1	55859	NM_018476	1.12403	7.40573	0.0521725	0.0905689	2.4692	1.32275	6.75692	0.0139579	0.0356933	4.16571	1.35232	6.10654	0.0952188	0.145201	2.12756	-1.69784	6.9295	0.00122907	0.0321834	-7.78749	-2.6929	6.56853	9.54976e-05	0.0131048	-14.6114	-1.58607	6.21654	0.00187818	0.0202315	-5.27282	-1.44278	7.22129	0.000396779	0.0398145	-7.94227	-2.23831	6.88486	0.00558822	0.0835622	-6.04416	-1.55139	6.63737	0.0385578	0.296534	-3.37004	0.136633
A_23_P163467	CCDC9B	388115	NM_207380	-1.18859	8.96665	0.000779433	0.00433589	-6.26854	1.12974	8.45186	0.126507	0.192586	1.89363	1.12008	8.43228	0.00633668	0.0190323	4.44063	-1.65613	8.72065	1.24277e-05	0.00530317	-14.776	-1.67165	8.71363	2.34091e-06	0.00286982	-17.4675	-1.00937	8.3576	0.798913	0.87116	-0.267029	-1.23334	8.69029	0.0311115	0.19016	-3.42765	-1.25563	8.67713	0.000110793	0.0233393	-9.73745	-1.01807	8.52739	0.782415	0.922033	-0.299259	0.0795254
A_23_P209625	CYP1B1	1545	NM_000104	-1.4899	8.19356	0.002187	0.00859985	-5.16206	-1.47581	7.43809	0.0028544	0.0118086	-5.00792	-1.44172	7.60207	0.00836065	0.0229679	-3.92108	-1.69592	8.09622	0.000288725	0.0179722	-7.5359	-1.53227	8.17258	0.00170874	0.0382275	-5.44592	1.1068	7.797	0.233902	0.37225	1.32993	-1.67988	7.52752	0.000850114	0.0480773	-6.1592	-1.48271	7.62158	0.00586301	0.084746	-4.26456	1.13298	7.25214	0.235614	0.588538	1.3217	0.222864
A_23_P216455	RLN2	6019	NM_005059	-1.16532	7.85795	0.149995	0.213157	-1.66328	1.44579	7.45027	0.0182944	0.0433821	3.21445	1.00646	7.35415	0.938665	0.951314	0.0803799	-1.71712	7.56905	0.00205675	0.0391554	-5.51906	-1.53643	7.65303	0.00138566	0.0349574	-5.65328	1.11761	7.26885	0.290419	0.434131	1.18017	-1.01918	7.73464	0.868199	0.940083	-0.173316	-1.31	7.55106	0.0306904	0.173507	-2.82886	-1.28534	7.5377	0.0543888	0.330641	-2.42698	0.265413
A_23_P217319	FGF13	2258	NM_004114	1.18165	7.96144	0.0354365	0.0669588	3.0231	-1.08877	6.40992	0.448044	0.535714	-0.816958	1.11964	6.51712	0.273868	0.347412	1.24104	-2.58538	7.12388	0.000837081	0.0280769	-10.8446	-2.64971	7.10434	1.13945e-05	0.00622978	-19.679	-1.02488	6.45382	0.806886	0.87666	-0.259287	-3.32622	7.16354	7.07031e-06	0.0116087	-15.2448	-2.79644	7.30338	0.000110172	0.0233393	-10.9075	1.18945	6.4728	0.139242	0.479749	1.72219	0.159307
A_23_P250122	FAM20C	56975	NM_020223	-1.41305	9.85353	0.00119821	0.00574058	-6.25812	-1.3924	8.74883	0.00165766	0.00829527	-6.06107	-1.28447	8.93562	0.0226808	0.0469388	-3.10255	-2.16628	9.53219	2.00407e-06	0.00200782	-17.9659	-1.98352	9.59936	7.44823e-05	0.0126618	-11.6477	1.09214	9.05423	0.188623	0.320557	1.52803	-2.13462	9.04377	2.3278e-05	0.0184964	-11.7231	-1.80303	9.17222	0.000448808	0.0346011	-7.54365	1.18391	8.63422	0.0795588	0.380335	2.14983	0.159413
A_23_P252981	ACE2	59272	NM_021804	1.00055	7.20924	0.991373	0.993355	0.0113155	1.30369	6.47109	0.0934236	0.151495	2.23787	1.44959	6.67469	0.014952	0.0344746	3.97738	-1.9003	6.72982	2.61161e-05	0.00743969	-11.4896	-1.73701	6.79889	5.82396e-05	0.0114889	-9.99312	1.09401	6.3471	0.156245	0.280177	1.62065	-1.45844	6.93209	0.0390929	0.211212	-3.27433	-1.19894	7.07755	0.119141	0.336071	-2.02572	1.21644	6.80508	0.215393	0.568315	1.39653	0.140218
A_23_P353035	IGFBP7	3490	NM_001553	-1.12697	9.15954	0.182877	0.251105	-1.5794	1.13931	8.31437	0.462064	0.549313	0.816928	-1.22425	7.9976	0.173452	0.237894	-1.63709	-2.03545	8.71844	0.000113771	0.0124997	-10.9766	-2.14546	8.67807	4.77945e-05	0.0103899	-12.3999	-1.05405	8.18276	0.512001	0.645442	-0.697024	-1.58529	8.73503	0.046315	0.229286	-2.80301	-2.33067	8.44131	0.00140944	0.0496893	-6.44948	-1.47018	8.12622	0.0889356	0.397128	-2.05825	0.218371
A_23_P397293	LY6K	54742	NM_017527	1.3505	8.57198	0.00599812	0.0175377	4.327	1.17547	7.81461	0.048439	0.0904816	2.6513	1.24194	7.79468	0.0375106	0.0690726	2.66038	-1.57911	8.02165	0.00116286	0.0316736	-7.22756	-1.64492	7.9909	0.00079817	0.0283199	-6.22204	-1.04168	7.66935	0.556953	0.683307	-0.633973	-1.81424	8.35074	0.000163664	0.0307162	-8.83585	-1.78871	8.36149	0.000301538	0.0290726	-8.17701	1.01427	7.94232	0.863171	0.955334	0.179928	0.200367
A_23_P406385	FBXL16	146330	NM_153350	1.1345	11.7233	0.0605031	0.101988	2.44723	1.19552	10.6162	0.0986058	0.15813	2.16097	1.00619	10.9556	0.921644	0.937926	0.105267	-2.2105	11.0456	1.28017e-06	0.00179439	-20.0787	-1.60368	11.2867	1.16711e-05	0.00622978	-14.8544	1.37839	10.7172	0.000265478	0.00871583	9.03601	-2.09768	11.2676	0.00048786	0.041537	-8.32054	-1.80818	11.3794	0.000207937	0.0264723	-8.30336	1.16011	10.8524	0.173537	0.52032	1.56473	0.148789
A_23_P5370	RPRM	56475	NM_019845	-2.44065	7.71245	0.000196068	0.0018524	-20.3551	-2.39433	6.8241	1.49023e-05	0.000569476	-17.2022	-1.73213	7.01263	0.00323265	0.0122536	-5.28259	-1.86604	7.92013	5.35677e-05	0.00949508	-10.1384	-1.94909	7.88681	0.00179847	0.0387254	-6.77564	-1.04451	7.45143	0.679785	0.782666	-0.441493	-1.83062	6.64516	8.34848e-05	0.0249334	-22.6665	-1.38327	6.85759	0.00904142	0.100261	-5.88948	1.32341	6.42224	0.00834233	0.180331	4.62981	0.126481
A_23_P55682	ZSCAN18	65982	NM_023926	2.07634	8.18173	5.27669e-05	0.000907395	15.5864	3.61311	7.92512	1.55182e-05	0.000577682	28.8642	3.8831	7.35585	4.06733e-07	0.000155796	23.4855	-1.536	7.35557	0.000355779	0.0194746	-7.22774	-2.34504	7.03003	6.26466e-06	0.00451115	-14.7582	-1.52672	6.74037	0.000333401	0.00966359	-7.33441	1.1329	8.81526	0.003602	0.07585	4.88737	-1.25392	8.56093	0.00674442	0.0891633	-4.82547	-1.42056	8.64879	0.00185378	0.105758	-7.87094	0.135252
A_23_P58266	S100P	6286	NM_005980	5.6742	7.82612	4.75052e-06	0.000275327	17.1109	19.4187	7.94119	2.84984e-07	0.000118983	32.55	22.9469	7.72804	2.99203e-05	0.000886186	38.2092	-1.50394	6.37229	0.00242007	0.0413486	-5.11368	-1.84269	6.21693	0.00125447	0.0331881	-5.99807	-1.22524	5.93637	0.0874014	0.186726	-2.11685	2.27555	9.75296	0.000311043	0.0370846	7.43537	2.19466	9.72836	0.00204996	0.0567756	9.65179	-1.03685	10.3379	0.666463	0.86938	-0.47442	0.292728
A_23_P6252	DSCR8	84677	NR_026838	1.31862	10.4931	0.0486625	0.0857943	2.5532	1.14741	9.61035	0.326296	0.414284	1.13542	1.05985	9.55354	0.32871	0.403756	1.06776	-1.72166	9.89581	0.000648039	0.02499	-7.68012	-1.72162	9.89583	0.00053977	0.0245243	-7.32496	1.00002	9.51169	0.999696	0.999802	0.000397856	-1.97854	10.1904	0.00402447	0.078857	-4.66467	-2.14196	10.1301	0.00161705	0.0520962	-7.94234	-1.08259	9.65264	0.550432	0.814513	-0.659261	0.312569
A_23_P6771	LMCD1	29995	NM_014583	1.54861	9.66693	0.000140276	0.00153336	9.03406	1.77246	8.71744	0.00691058	0.0215949	5.892	1.99807	9.14718	0.00524496	0.0168258	6.69569	-2.05945	8.82008	2.26058e-06	0.00208362	-18.9002	-1.619	9.00233	2.70522e-05	0.00853923	-13.2312	1.27205	8.48614	0.000293152	0.009157	7.60612	-1.79935	9.55443	0.00459723	0.082968	-5.78264	-1.25481	9.82247	0.106917	0.318842	-2.09804	1.43397	9.3965	0.0405023	0.301512	2.60653	0.139688
A_23_P67847	GALNT14	79623	NM_024572	-1.30222	8.87875	0.0294339	0.0578165	-3.50589	-1.12325	7.59444	0.5261	0.610064	-0.692474	-1.45468	7.269	0.0358052	0.0666122	-2.86821	-2.6254	8.34602	0.000260296	0.0175895	-13.7701	-2.88166	8.27268	0.000200555	0.0162972	-14.9164	-1.09761	7.61126	0.361987	0.505562	-0.986507	-2.26458	8.0792	0.00742721	0.100202	-4.80558	-3.21903	7.80155	0.00028441	0.0285297	-8.78405	-1.42147	7.25294	0.119235	0.450146	-1.84508	0.217334
A_23_P73571	PWWP3B	139221	NM_152423	-1.46911	8.30068	8.11048e-05	0.00113126	-11.4128	-1.4722	7.09397	0.00982426	0.0275973	-4.14342	-1.4491	7.35201	0.00921515	0.024557	-4.32513	-2.30433	7.95786	2.27999e-05	0.00700504	-15.3032	-1.94305	8.08944	2.3352e-05	0.00787414	-13.4693	1.18593	7.50044	0.0331313	0.0970099	2.76974	-2.30916	7.39957	0.00136191	0.0555441	-10.0946	-1.91659	7.54399	0.00236922	0.0596366	-8.35722	1.20483	6.95359	0.143842	0.48423	1.68168	0.0972496
A_23_P83751	JHY	79864	NM_024806	1.41708	6.80059	0.00514271	0.0157208	4.83881	2.23892	6.27351	0.000568702	0.00427138	6.7524	2.29595	6.36085	0.000897842	0.00543018	7.57107	-1.7836	6.12218	0.00132882	0.0329051	-5.82098	-1.69853	6.1598	0.000696982	0.0265903	-6.52098	1.05008	5.75414	0.622643	0.73841	0.522398	-1.12889	6.9687	0.283633	0.555682	-1.24014	-1.04834	7.02256	0.671917	0.830233	-0.457652	1.07683	6.93499	0.596604	0.836938	0.558787	0.207868
A_23_P94501	ANXA1	301	NM_000700	-1.77072	10.051	0.000112854	0.00135938	-10.7197	-1.42752	9.07828	0.0299152	0.0625486	-3.57547	-1.52918	9.37536	0.0747356	0.119245	-2.64887	-2.1931	9.88894	9.94436e-07	0.00179439	-20.3372	-1.72296	10.0715	1.18956e-05	0.00622978	-15.7938	1.27287	9.51111	0.000442603	0.0108963	7.42846	-1.76803	9.22707	0.00485155	0.0848765	-5.3703	-1.48793	9.35625	0.0838453	0.281148	-2.40225	1.18825	8.94871	0.396704	0.718431	0.927719	0.153798
A_24_P122337	SYTL4	94121	NM_080737	-2.44082	7.34418	0.00807841	0.0217491	-6.02589	-1.64034	6.99935	0.0301337	0.0629152	-3.74664	-1.69758	6.97419	0.008134	0.0225197	-5.57631	-1.56979	7.68385	6.73901e-06	0.00443677	-14.5053	-1.56878	7.68433	8.67561e-06	0.00555311	-14.0024	1.00064	7.36591	0.984776	0.990994	0.0198933	-1.05496	6.68994	0.794115	0.902041	-0.273017	-1.09108	6.66547	0.635435	0.80754	-0.504087	-1.03423	6.62713	0.840513	0.945987	-0.211155	0.427278
A_24_P143189	TMSB4X	7114	NM_021109	-1.03128	11.5508	0.64149	0.704852	-0.492188	1.22624	11.0455	0.0462136	0.0871299	2.63013	1.08268	11.0062	0.472117	0.545149	0.791613	-1.59517	11.2311	0.000161502	0.0148859	-8.41351	-1.54111	11.2567	0.000215897	0.016528	-7.94236	1.03508	10.9242	0.568329	0.692837	0.603455	-1.26141	11.3599	0.0332178	0.195966	-2.80614	-1.38025	11.2938	0.0306693	0.173487	-3.06971	-1.09421	11.1284	0.45985	0.761395	-0.795217	0.180563
A_24_P149036	DPYSL3	1809	NM_001387	-1.74854	7.24899	0.000118214	0.00139264	-9.3734	-2.25217	6.36654	0.00730269	0.0224375	-5.42452	-2.01219	6.44692	9.32168e-05	0.00152017	-10.2492	-1.60679	7.31317	0.000271654	0.0177012	-7.99019	-1.61582	7.30894	0.000116743	0.0137582	-8.89488	-1.00562	6.97504	0.930263	0.958335	-0.0913523	-2.06959	6.31067	0.0104293	0.116775	-4.8563	-1.85945	6.39404	0.00016449	0.0254007	-8.52193	1.11301	5.88449	0.522647	0.800117	0.701507	0.172008
A_24_P280762	KHDC1	80759	NM_030568	1.04865	7.39968	0.567842	0.638438	0.605121	1.37444	6.86798	0.0398318	0.0777901	3.04611	1.43105	6.8894	0.0150822	0.0346973	3.38517	-1.65072	6.9946	0.000317535	0.0185102	-7.9401	-1.65839	6.99108	0.00155209	0.0366795	-5.83479	-1.00464	6.63905	0.956102	0.974429	-0.0581188	-1.25945	7.26572	0.0999277	0.331935	-2.01701	-1.21524	7.29205	0.100761	0.309208	-1.96359	1.03638	7.12696	0.785882	0.923367	0.284633	0.226501
A_24_P3415	PPP2R2C	5522	NM_020416	-1.24587	7.15711	0.0775642	0.124482	-2.37302	-1.43182	6.17758	0.0268104	0.0576405	-3.3078	1.06608	6.41935	0.555164	0.623211	0.62522	-1.83465	6.86574	7.40683e-05	0.010465	-10.4835	-1.92396	6.8291	0.000617772	0.0253285	-8.59568	-1.04868	6.40755	0.587167	0.709012	-0.577611	-2.1085	6.43974	0.00131115	0.0545357	-5.72026	-1.44856	6.72767	0.0185187	0.135125	-3.21814	1.45558	6.18895	0.0251944	0.260993	3.01746	0.267295
A_24_P367242	KRTAP19-1	337882	NM_181607	2.31894	10.5832	0.000170645	0.00171039	16.0948	2.38327	9.7136	6.05908e-06	0.000374143	15.4956	3.06138	9.33088	3.76492e-05	0.000974775	28.7336	-1.84875	9.54029	7.54976e-05	0.0105436	-15.6635	-2.70426	9.24844	1.57143e-05	0.00724207	-24.2489	-1.46275	8.82871	0.000340122	0.00973174	-7.30476	-1.79886	10.7755	0.00012388	0.0292017	-8.91965	-2.04843	10.6775	0.000525355	0.0359021	-14.1607	-1.13874	10.2661	0.0538384	0.329683	-2.94469	0.15079
A_24_P374516	TMSB4X	7114	NM_021109	-1.08847	9.92193	0.414925	0.494677	-0.89875	1.22126	9.42045	0.0496525	0.092292	2.88461	1.16315	9.39829	0.214873	0.284281	1.39087	-1.63116	9.62385	0.000273459	0.0177012	-10.217	-1.61706	9.63035	0.00217413	0.0415302	-5.84603	1.00872	9.28363	0.91263	0.946784	0.117656	-1.22708	9.71223	0.106693	0.343574	-1.91618	-1.27724	9.68284	0.0836543	0.280752	-2.07213	-1.04088	9.53679	0.71828	0.894279	-0.379158	0.272162
A_24_P843020	PCAT19	100505495	XR_001756400	-1.51801	7.104	0.00029135	0.0023303	-7.57645	-1.29927	6.20485	0.0905995	0.147905	-2.28973	-1.47504	6.03915	0.0568518	0.096066	-2.5491	-2.02075	6.88535	9.19093e-06	0.00498175	-13.775	-2.12202	6.84728	0.000353143	0.0205069	-9.55015	-1.05012	6.36121	0.562408	0.688167	-0.625246	-1.72957	6.40189	0.0101667	0.115633	-4.71521	-2.06195	6.26557	0.00954617	0.102415	-5.10693	-1.19218	5.89071	0.352627	0.689953	-1.01139	0.158962
A_24_P936145	GNAO1	2775	NM_138736	1.80872	8.14808	0.000132813	0.0014935	22.2238	2.06049	7.22138	0.000592702	0.00438588	9.91187	2.73028	7.22597	8.15461e-05	0.0014086	16.4155	-2.01825	7.20747	1.71317e-06	0.00179439	-18.3911	-2.28806	7.10971	4.46407e-07	0.00266141	-23.5566	-1.13368	6.62757	0.0140568	0.0571675	-3.46227	-1.77165	8.16381	0.00334869	0.0743968	-8.45726	-1.51576	8.28132	0.00501453	0.0796303	-7.32933	1.16881	7.8734	0.128296	0.463709	1.77189	0.0769417
A_32_P164246	FOXQ1	94234	NM_033260	-1.22161	7.80349	0.0605455	0.102044	-2.43579	-1.17097	7.20939	0.0334797	0.0680611	-2.8359	1.08725	6.91646	0.489489	0.562362	0.779794	-1.54229	7.63028	0.000236108	0.0168964	-8.25385	-2.13293	7.38261	6.35078e-05	0.011745	-16.7056	-1.38296	7.0864	0.000410405	0.0105451	-8.80962	-1.47835	7.37305	0.00531921	0.0878276	-4.641	-1.60588	7.31077	0.0125669	0.115241	-3.721	-1.08627	7.0365	0.511302	0.79329	-0.718857	0.237119
A_32_P192545	TCEAL6	158931	NM_001006938	2.3363	9.24913	0.000202062	0.0018805	12.4712	1.11712	6.11854	0.546974	0.62938	0.641549	1.22902	7.62777	0.195021	0.262646	1.57167	-6.13931	7.23067	0.00018917	0.0156238	-17.202	-2.26072	8.04737	2.2496e-05	0.00787414	-15.469	2.71564	6.72129	0.000736337	0.0133745	8.96535	-12.8395	7.82654	5.74268e-05	0.0248965	-16.7204	-4.2975	8.76686	0.000259485	0.0285297	-10.5594	2.98767	6.94373	0.00112682	0.0920753	5.88373	0.196329
A_32_P205624	SHC2	25759	NM_012435	1.51212	10.424	8.18801e-05	0.00113596	9.42755	1.79051	9.37304	0.00261856	0.0111844	5.64278	2.13443	9.55632	0.00224402	0.00968877	7.50599	-2.24652	9.52824	5.07559e-05	0.00943649	-13.1611	-2.15088	9.56155	3.02162e-06	0.00302727	-16.6831	1.04447	8.99359	0.515803	0.648709	0.698259	-1.89723	10.2542	0.003207	0.073114	-6.82736	-1.52377	10.4183	0.0169529	0.129724	-4.20767	1.24509	9.9595	0.143748	0.484124	1.68236	0.126559
A_32_P207169	SERTAD4-AS1	574036	NR_024337	1.45676	10.6225	0.00187791	0.00770938	6.70412	1.9338	10.0784	2.16101e-05	0.00070473	15.8243	1.87404	9.84151	2.94628e-06	0.000300404	19.4996	-1.67093	9.9774	5.01888e-06	0.00385481	-15.7244	-1.93957	9.86515	1.38597e-06	0.00266141	-21.3217	-1.16078	9.50579	0.00204181	0.0209761	-5.23449	-1.25873	10.7301	0.0118367	0.122398	-3.72302	-1.50769	10.597	0.00121392	0.0472535	-7.2341	-1.19779	10.4344	0.00790025	0.176826	-4.07325	0.161919
A_32_P38283	TCTE3	6991	NM_174910	-1.60156	5.85266	0.00982291	0.0250975	-4.25301	-1.17683	5.26604	0.170056	0.244546	-1.69675	1.10385	5.51323	0.340137	0.415587	1.05133	-1.76228	5.77909	0.00328612	0.0472378	-5.42755	-1.69329	5.80992	0.00228473	0.0420116	-5.56765	1.04075	5.41353	0.751078	0.836535	0.332422	-1.29493	5.33307	0.0721167	0.281515	-2.51345	1.04405	5.55378	0.71347	0.855467	0.391127	1.35198	5.36302	0.00394097	0.139381	5.02058	0.319527
A_32_P55241	SHISA2	387914	NM_001007538	-3.15709	8.46478	0.000939653	0.00489227	-11.1359	-1.92325	5.95883	0.000432036	0.00361752	-7.95772	-2.16027	6.45921	0.0129814	0.0311723	-4.6833	-7.38884	7.75894	4.0542e-05	0.00870566	-18.1707	-4.91072	8.10575	9.99823e-05	0.0131366	-14.4275	1.50463	6.73752	0.00069812	0.0131859	6.37918	-4.50117	6.50091	5.73723e-05	0.0248965	-20.6672	-3.36021	6.74531	0.00406669	0.0728118	-7.58403	1.33955	5.71269	0.163381	0.509539	1.69625	0.297882
A_33_P3215412	C2CD4C	126567	NM_001136263	-1.73819	9.78264	1.56702e-06	0.000180425	-22.5361	-1.55899	9.05754	5.80285e-06	0.000368896	-15.5318	-1.57038	9.11559	0.000795589	0.0050434	-7.77644	-1.74842	9.77823	3.2517e-06	0.00277514	-21.4609	-1.67319	9.81124	0.00124817	0.0331571	-9.72707	1.04496	9.41518	0.471783	0.609583	0.792372	-1.56816	9.06162	3.3574e-06	0.0087081	-16.5235	-1.51165	9.08902	3.74483e-05	0.0154093	-12.081	1.03738	8.76933	0.317819	0.662461	1.10422	0.0707831
A_33_P3220911	BST2	684	NM_004335	1.04342	6.77701	0.711851	0.765788	0.387569	1.41866	6.23345	0.0130699	0.0339844	3.48504	1.71487	5.74907	0.00330712	0.0124296	4.70869	-1.69363	6.355	0.00205709	0.0391554	-5.18456	-2.59052	6.02077	0.000124338	0.0138854	-8.79291	-1.52956	5.67145	0.00731238	0.0393045	-4.00371	-1.24567	6.64739	0.0900999	0.315719	-2.02466	-1.57621	6.47119	0.00774715	0.0945037	-3.92635	-1.26536	6.31877	0.0754195	0.37198	-2.1555	0.316468
A_33_P3227079	PLPP7	84814	XM_005272231	-4.72535	8.65309	5.34542e-06	0.000286452	-32.5449	-2.99236	7.71298	0.0273688	0.0586383	-3.86268	-2.76452	7.2595	0.0166747	0.0372898	-4.82572	-2.4648	9.17172	1.21602e-05	0.00530317	-13.439	-3.51988	8.89153	3.275e-05	0.00930935	-27.4122	-1.42806	8.28302	0.00434398	0.0300653	-6.82575	-1.56085	7.27684	0.209029	0.479461	-1.59123	-2.05928	7.06483	0.0408536	0.198647	-3.42153	-1.31933	6.7599	0.460303	0.761753	-0.79277	0.137682
A_33_P3227492	IBA57-DT	574432	NR_103539	-1.58565	8.39457	0.000143939	0.00155426	-9.11347	-1.5082	7.73312	0.0475941	0.0892424	-3.00462	-1.60674	7.6401	0.00258157	0.0105919	-5.8935	-1.62279	8.37718	7.04744e-05	0.0102239	-10.0447	-1.67467	8.35348	6.02399e-05	0.0116648	-10.4849	-1.03197	8.01249	0.577897	0.700794	-0.588163	-1.54353	7.74918	0.0404556	0.214626	-3.1541	-1.69693	7.67768	0.00154517	0.0515251	-6.50218	-1.09939	7.37372	0.556099	0.817533	-0.634286	0.145955
A_33_P3237150	BMP2	650	NM_001200	-1.72468	9.84208	0.00224034	0.00874837	-7.16226	-2.00311	9.11774	0.0301928	0.0630021	-3.73812	-2.64574	8.44926	0.00215518	0.00945844	-8.85728	-1.52676	9.93317	6.33594e-05	0.0100372	-10.0555	-2.08913	9.69709	1.22583e-06	0.00266141	-20.6185	-1.36834	9.40369	0.00032693	0.00960393	-8.02942	-1.77324	9.03413	0.0450044	0.226279	-2.91713	-3.20483	8.57559	0.000225528	0.0274965	-9.04474	-1.80733	8.19234	0.0398884	0.300388	-2.78757	0.219575
A_33_P3242543	MAOA	4128	NM_001270458	1.29781	8.28849	0.00274481	0.0100109	4.89785	1.21617	6.82931	0.0393391	0.077076	2.78943	1.43332	7.02746	0.00919899	0.0245281	4.70621	-2.66289	7.36227	1.68624e-06	0.00179439	-18.5186	-2.51405	7.40779	2.72992e-06	0.00301646	-18.9433	1.0592	6.73096	0.263919	0.405001	1.23733	-2.84164	7.68848	2.76038e-05	0.0187081	-14.8319	-2.27637	7.86294	0.000264508	0.0285297	-10.3509	1.24832	7.13014	0.0550603	0.332224	2.38993	0.153569
A_33_P3251421	KRTAP21-1	337977	NM_181619	1.67297	6.99319	0.00011547	0.00137265	10.6858	1.65273	5.85796	0.00320465	0.0127627	4.78113	1.3964	5.62129	0.0243953	0.0496503	3.14022	-2.18115	6.04315	0.000544918	0.0235923	-8.7695	-2.37222	5.97631	4.25673e-05	0.00980879	-12.1229	-1.0876	5.44582	0.428545	0.570326	-0.854037	-2.20787	6.77888	0.000551017	0.0421163	-10.7248	-2.84207	6.57775	0.000707613	0.0404267	-11.2979	-1.28724	6.0467	0.0687655	0.360974	-2.2423	0.138954
A_33_P3252394	GADD45G	10912	NM_006705	1.45417	7.26543	0.00789328	0.0213806	4.48292	1.52457	6.58236	0.00415955	0.0151796	4.64055	1.39967	6.26787	0.00338426	0.0126126	5.08303	-1.64166	6.63313	0.00212814	0.0392939	-5.38218	-1.95929	6.49709	0.000468154	0.0233028	-7.32126	-1.19348	6.15628	0.0643206	0.151672	-2.2626	-1.56586	7.20981	0.00347234	0.0747818	-5.45739	-2.03558	7.0091	1.24059e-05	0.0107711	-13.1701	-1.29997	6.70167	0.026869	0.266927	-3.24818	0.241004
A_33_P3276703	VGF	7425	NM_003378	-1.0448	10.2888	0.119239	0.176821	-1.83747	-1.09755	9.496	0.224091	0.305709	-1.48167	-1.05039	9.68565	0.714728	0.766807	-0.398228	-1.69009	9.93471	3.71927e-07	0.000893737	-24.2238	-1.51497	10.0163	8.50912e-05	0.0129491	-13.2969	1.11559	9.64195	0.0200769	0.0706799	3.4125	-1.77541	9.83445	0.00137515	0.0556791	-9.0245	-1.52307	9.94912	0.0378363	0.191241	-3.45478	1.16568	9.53903	0.312942	0.658102	1.13771	0.068823
A_33_P3281408	YPEL5	51646	NM_001127401	1.70017	11.7406	0.000686386	0.00397397	10.1414	2.32494	11.3542	4.42464e-05	0.0010382	11.2553	2.30202	11.2846	1.9645e-05	0.000722363	13.7883	-1.51794	11.0589	0.000819297	0.0278864	-6.2089	-1.58546	11.0266	0.000420433	0.0220684	-7.63179	-1.04448	10.7305	0.481993	0.618543	-0.752647	-1.11003	12.0542	0.176187	0.440955	-1.68471	-1.17095	12.0153	0.0422593	0.201528	-3.0102	-1.05488	11.9405	0.514664	0.795135	-0.693691	0.151001
A_33_P3283636				-1.35352	7.28592	0.00277571	0.0100932	-5.09181	-1.34182	6.32106	0.0137487	0.0352717	-4.77482	-1.12929	6.81132	0.047742	0.0836847	-2.58801	-1.95998	7.00534	0.000363367	0.0196002	-13.5933	-1.52411	7.19715	0.000558029	0.0245394	-6.82597	1.28598	6.7157	0.00476407	0.0315024	6.00746	-1.94303	6.57424	0.000243335	0.0349682	-9.51305	-1.27161	6.89533	0.00215654	0.0577734	-5.46931	1.528	6.41106	0.00275578	0.1213	6.50629	0.171539
A_33_P3285470	ADGRB1	575	NM_001702	1.03543	9.63969	0.40735	0.487105	0.899219	1.2245	9.05854	0.00942915	0.0267907	3.86777	1.02061	8.6793	0.816779	0.853059	0.244438	-1.62561	9.25748	3.63341e-05	0.00840892	-12.5711	-1.93189	9.12725	8.12033e-05	0.0128162	-13.6603	-1.18841	8.78823	0.0200374	0.0705781	-3.23227	-1.3746	9.43253	0.00115436	0.051953	-6.07036	-1.95993	9.16659	0.00086181	0.0421628	-8.5864	-1.42582	8.94626	0.0085066	0.181006	-4.2841	0.11171
A_33_P3287108	TMEM132E	124842	NM_001304438	-1.01977	7.70685	0.815165	0.854122	-0.2494	-1.03325	6.33228	0.869433	0.901392	-0.17465	1.23352	5.30849	0.139171	0.19819	1.71219	-2.57588	7.00528	0.000399385	0.0204058	-11.2644	-5.90415	6.31146	3.75037e-05	0.00951501	-20.9731	-2.29209	5.72642	0.000296703	0.00922256	-7.47204	-2.60992	6.96645	0.00636347	0.0937835	-5.18919	-4.69364	6.48213	2.00977e-05	0.0132318	-13.0593	-1.79838	5.87014	0.0321011	0.277355	-3.01977	0.226502
A_33_P3290343	CYP1B1	1545	NM_000104	-1.63487	6.50158	0.0144071	0.0333967	-4.53257	-1.36148	5.75895	0.0608345	0.108064	-2.82239	-1.18556	5.81164	0.0617574	0.102468	-2.60526	-1.84037	6.41075	7.1401e-06	0.00454317	-16.5309	-1.90542	6.38386	0.00044697	0.0227363	-9.49166	-1.03535	5.96072	0.621665	0.73768	-0.536897	-1.53262	5.84054	0.028983	0.183761	-2.85586	-1.38176	5.91881	0.0498827	0.218029	-3.02629	1.10918	5.61491	0.409038	0.724589	0.944493	0.312923
A_33_P3297444	ABTB1	80325	NM_032548	1.36143	10.2636	0.000488573	0.00320017	9.82307	1.89537	9.89991	5.84208e-05	0.00118398	10.0881	1.82105	9.79899	4.50178e-05	0.00106016	22.9088	-1.50945	9.74189	0.00131583	0.032673	-9.25283	-1.58809	9.70405	3.31279e-05	0.00930935	-16.5189	-1.0521	9.4127	0.351799	0.495145	-1.02999	-1.08423	10.4301	0.201793	0.471595	-1.47065	-1.18727	10.364	0.00677414	0.0893512	-5.76317	-1.09504	10.3062	0.147555	0.49019	-1.90513	0.0906286
A_33_P3351092	KRTAP20-2	337976	NM_181616	1.76188	8.70184	7.46563e-05	0.00108444	11.0823	1.93375	8.17515	1.18023e-05	0.000497186	14.1864	1.90798	7.97141	0.000128517	0.00179371	9.02775	-1.50482	8.00264	0.000161248	0.0148859	-8.80091	-1.72174	7.90122	0.000553738	0.0245243	-8.71111	-1.14415	7.61552	0.0960629	0.200016	-2.02944	-1.37107	8.88941	0.00133511	0.0553326	-6.16973	-1.58989	8.77914	0.000301452	0.0290726	-7.47976	-1.1596	8.55719	0.0391921	0.298817	-2.75953	0.147463
A_33_P3356910	TCEAL6	158931	NM_001006938	2.27395	8.39708	0.000113363	0.00136338	12.7549	1.23641	5.24686	0.0246878	0.0540812	3.14831	1.11457	6.71699	0.631443	0.691951	0.523744	-6.63157	6.31492	2.87398e-08	0.000373867	-40.5881	-2.27547	7.20792	0.000155608	0.0146497	-12.3005	2.91437	5.81665	2.45428e-05	0.00418918	15.2166	-12.1965	6.97686	7.52894e-08	0.000867446	-30.9774	-4.64242	7.82515	0.00289989	0.064337	-7.44061	2.62719	6.059	0.0130214	0.209071	4.68569	0.185842
A_33_P3358745	SELENOP	6414	NM_001093726	-1.10761	8.39147	0.354869	0.435331	-1.01182	1.47756	7.03191	0.0314369	0.0649629	2.92528	-1.0087	7.14474	0.93659	0.949571	-0.0845955	-3.27066	7.56257	4.23443e-05	0.00879045	-10.7349	-2.48721	7.78054	0.000378257	0.0211871	-9.91937	1.31499	6.95066	0.0244611	0.0801141	3.27585	-1.99851	7.80264	0.00369474	0.0764132	-5.50362	-2.26511	7.70574	0.000715841	0.0404267	-7.38629	-1.1334	7.22826	0.424823	0.736871	-0.857803	0.291452
A_33_P3369844	CD24	100133941	NM_013230	1.34024	7.99421	0.0106043	0.0265303	5.10597	2.0795	7.60513	0.00335855	0.0131684	7.72716	1.46503	7.38524	0.00175695	0.00825894	5.49457	-1.61376	7.43253	0.00170216	0.0365245	-8.15079	-1.592	7.44278	0.00073308	0.0271146	-6.58662	1.01367	7.10511	0.789419	0.864037	0.285001	-1.04007	8.17986	0.702632	0.85534	-0.41834	-1.4564	7.93241	0.00438597	0.0748998	-6.71385	-1.40029	7.90497	0.0270856	0.267178	-3.13435	0.165489
A_33_P3375790	RFPL4AL1	729974	NM_001277397	1.55507	7.66895	0.000503587	0.00325927	6.95253	1.6196	7.09632	0.000915051	0.00573224	6.06294	1.99939	6.69074	0.00161073	0.00781718	6.3891	-1.51576	7.05066	0.00156158	0.0350509	-5.54999	-2.21524	6.75903	0.00102651	0.0311447	-7.51908	-1.46147	6.47753	0.0184477	0.0672397	-3.45652	-1.45537	7.71861	0.00209862	0.0649795	-5.44968	-1.72295	7.59147	0.000292964	0.0288494	-8.01864	-1.18386	7.3299	0.0728044	0.368225	-2.1728	0.183237
A_33_P3388061	KRTAP21-2	337978	NM_181617	1.78337	7.81248	0.000224092	0.00198676	9.34385	1.88311	6.61099	0.000852381	0.0054803	6.23458	2.29474	5.87328	0.00242215	0.0101583	5.41339	-2.35566	6.76005	0.000467214	0.0221983	-10.2548	-4.2922	6.26797	0.000123989	0.0138854	-15.7076	-1.82208	5.72104	0.00214454	0.0213875	-5.18078	-2.2309	7.64021	0.0001065	0.0282708	-9.48408	-3.33571	7.32053	0.000923875	0.0432102	-8.79196	-1.49523	6.78691	0.0417099	0.303193	-2.81395	0.178643
A_33_P3422822	GJC2	57165	NM_020435	-1.11156	8.97976	0.0441412	0.0794441	-2.80077	1.04451	8.42439	0.686134	0.75267	0.437974	1.32955	8.58189	0.015119	0.0347552	4.72011	-1.58375	8.7184	8.24454e-05	0.0107126	-13.0652	-1.59937	8.71105	1.31032e-06	0.00266141	-22.9804	-1.00986	8.38596	0.782685	0.859279	-0.295706	-1.36408	8.67694	0.0396217	0.212821	-3.09323	-1.0822	8.84662	0.301277	0.546614	-1.15849	1.26046	8.62123	0.0920372	0.40335	2.07644	0.108964
A_33_P6653333	SHISA5	51246		-1.5041	6.43619	0.000897789	0.00475656	-7.01771	-1.08422	7.29568	0.23999	0.323038	-1.38649	-1.28012	8.54756	0.0866829	0.134516	-2.28592	1.53355	7.03905	5.91968e-05	0.00967427	11.4998	3.97288	7.66817	0.00039527	0.0214311	13.0793	2.59064	8.01153	0.0019066	0.0203404	9.23435	2.12744	6.67084	5.266e-05	0.0248965	10.2713	4.66802	7.1743	5.65748e-07	0.00398459	24.5773	2.19419	7.78382	4.62773e-05	0.0564955	11.7854	0.167833
[truncated: 259 more columns]
