# Supplementary material for: Recurrent Germline Variant in RAD21 Predisposes Children to Lymphoblastic Leukemia or Lymphoma
Source: Int J Mol Sci. 2022 May 5;23(9):5174. doi: 10.3390/ijms23095174 (PMC9106003; doi:10.3390/ijms23095174)
Supplement: Supplementary file 1 [file ijms-23-05174-s001.zip › ijms-1701368-supplementary/Supplementary Table S7.xlsx]

## Sheet: Sheet1
		norm counts														RAD21 p.P298S / RAD21 WT						RAD21 p.P298A / RAD21 WT							General Gene Information
Ensembl_ID	Gene_Symbol	RAD21_WT1	RAD21_WT2	RAD21_WT3	RAD21_S1	RAD21_S2	RAD21_S3	RAD21_A1	RAD21_A2	RAD21_A3	WT	S	A	baseMean		log2FoldChange	lfcSE	stat	pvalue	padj	weight	log2FoldChange	lfcSE	stat	pvalue	padj	weight		Chromosome	Start	End	Length	GC_Content	Strand	Biotype	Description	GO terms
ENSG00000154734	ADAMTS1	4555.1	4098.5	5046.1	6337	9458.3	9452.3	18187.3	13408.3	14867.9	4566.5	8415.9	15487.8	9490.1		0.72	0.16	4.46	8.3888e-06	0.00293884	3.462	1.45	0.16	8.99	2.41114e-19	6.94802e-15	0.926		21	26835755	26845409	7303	45.12	-1	protein_coding	ADAM metallopeptidase with thrombospondin type 1 motif 1 [Source:HGNC Symbol;Acc:HGNC:217]	MF: metallopeptidase activity; CC: extracellular region; BP: heart trabecula formation; BP: extracellular matrix organization; MF: metalloendopeptidase activity; BP: positive regulation of vascular associated smooth muscle cell migration; CC: basement membrane; BP: proteolysis; MF: protein binding; MF: zinc ion binding; BP: ovulation from ovarian follicle; CC: cytoplasmic vesicle; BP: kidney deve…
ENSG00000111907	TPD52L1	621.5	493.2	531.5	924.5	953.9	849.8	1031.4	951.6	914.8	548.7	909.4	965.9	808		0.65	0.13	4.89	1.00671e-06	0.00178675	1.002	0.72	0.13	5.48	4.24609e-08	0.00011963	2.368		6	125119049	125264407	7595	39.16	1	protein_coding	TPD52 like 1 [Source:HGNC Symbol;Acc:HGNC:12006]	CC: perinuclear region of cytoplasm; CC: cytoplasm; BP: G2/M transition of mitotic cell cycle; BP: positive regulation of JNK cascade; BP: positive regulation of MAP kinase activity; MF: protein binding; BP: positive regulation of apoptotic signaling pathway; MF: identical protein binding; MF: protein homodimerization activity
ENSG00000176095	IP6K1	3597.3	3648.9	3606.9	2473	2839.9	2686.1	2502.5	2391.9	2354.6	3617.7	2666.3	2416.3	2900.1		-0.41	0.11	-3.84	0.000123031	0.0285317	1.679	-0.54	0.11	-5.07	3.97371e-07	0.000832661	1.819		3	49724294	49786542	5200	44.81	-1	protein_coding	inositol hexakisphosphate kinase 1 [Source:HGNC Symbol;Acc:HGNC:18360]	MF: inositol-1,3,4,5,6-pentakisphosphate kinase activity; MF: inositol hexakisphosphate 5-kinase activity; MF: protein binding; BP: phosphorylation; MF: inositol hexakisphosphate 1-kinase activity; MF: inositol hexakisphosphate 3-kinase activity; MF: inositol 5-diphosphate pentakisphosphate 5-kinase activity; CC: cytosol; CC: fibrillar center; CC: cytoplasm; MF: inositol diphosphate tetrakisphosp…
ENSG00000165124	SVEP1	130.6	162.4	124.9	366.6	268	387.3	458.2	232.4	370	139.3	340.6	353.5	277.8		0.91	0.19	4.75	2.03127e-06	0.00161334	2.799	0.95	0.19	4.95	7.32898e-07	0.000911117	2.683		9	110365248	110579880	14193	37.88	-1	protein_coding	sushi, von Willebrand factor type A, EGF and pentraxin domain containing 1 [Source:HGNC Symbol;Acc:HGNC:15985]	CC: cytoplasm; BP: gene expression; BP: epidermis development; CC: membrane; BP: lymph circulation; MF: chromatin binding; BP: tight junction organization; BP: Tie signaling pathway; CC: nucleus; BP: cell adhesion; CC: extracellular space; BP: lymph vessel morphogenesis; MF: calcium ion binding
ENSG00000164754	RAD21	137591	411924	313250	61549.4	92406.4	112566	97370.4	89513.8	103025	287589	88840.8	96636.5	157689		-1.1	0.2	-5.39	6.92306e-08	0.000171229	3.462	-1.02	0.2	-5.03	4.78658e-07	0.00119386	1.116		8	116845934	116874776	6103	35.95	-1	protein_coding	RAD21 cohesin complex component [Source:HGNC Symbol;Acc:HGNC:9811]	CC: membrane; BP: replication-born double-strand break repair via sister chromatid exchange; CC: nuclear mitotic cohesin complex; MF: protein binding; BP: DNA recombination; BP: protein localization to chromatin; BP: negative regulation of mitotic metaphase/anaphase transition; BP: positive regulation of sister chromatid cohesion; CC: chromosome, centromeric region; BP: double-strand break repair…
ENSG00000070182	SPTB	1078.6	832.5	808.8	514.6	336.4	371.7	299.6	221	524.1	906.7	407.5	348.2	554.2		-0.8	0.2	-4.03	5.67251e-05	0.0320613	0.597	-0.94	0.2	-4.77	1.86575e-06	0.00144505	2.683		14	64746283	64879907	14796	48.21	-1	protein_coding	spectrin beta, erythrocytic [Source:HGNC Symbol;Acc:HGNC:11274]	CC: cortical actin cytoskeleton; CC: plasma membrane; CC: cell junction; MF: actin filament binding; MF: ankyrin binding; CC: protein-containing complex; CC: spectrin; MF: structural constituent of cytoskeleton; MF: protein binding; MF: actin binding; CC: cytosol; CC: actin cytoskeleton; BP: actin cytoskeleton organization; CC: cell projection; CC: intrinsic component of the cytoplasmic side of t…
ENSG00000087258	GNAO1	699.9	769.5	938.1	2053.6	1221.9	1806	1656.8	1473.7	1953.2	802.5	1693.8	1694.6	1397		0.85	0.17	4.93	8.07673e-07	0.00151092	1.426	0.85	0.17	4.94	8.00923e-07	0.00153865	0.926		16	56191390	56357444	14555	49.47	1	protein_coding	G protein subunit alpha o1 [Source:HGNC Symbol;Acc:HGNC:4389]	MF: mu-type opioid receptor binding; MF: protein binding; BP: odontogenesis of dentin-containing tooth; BP: response to cytokine; BP: response to hydrogen peroxide; BP: forebrain development; BP: dopamine receptor signaling pathway; BP: response to morphine; BP: positive regulation of GTPase activity; MF: GTPase activating protein binding; BP: regulation of heart contraction; BP: negative regulat…
ENSG00000106012	IQCE	1005.7	1176.7	1221.4	625.8	686.9	800.2	647.1	724.3	674.7	1134.6	704.3	682	840.3		-0.61	0.14	-4.39	1.13307e-05	0.00875517	1.011	-0.65	0.14	-4.68	2.85489e-06	0.00183962	2.588		7	2558972	2614733	9239	52.81	1	protein_coding	IQ motif containing E [Source:HGNC Symbol;Acc:HGNC:29171]	CC: cilium; CC: ciliary membrane; MF: protein binding; BP: limb morphogenesis
ENSG00000204388	HSPA1B	6057.1	10022	11922.3	2515.4	5324.9	2397	3562.1	3653	3589.3	9333.8	3412.4	3601.5	5449.2		-0.97	0.2	-4.86	1.15933e-06	0.00162977	1.423	-0.92	0.2	-4.62	3.9165e-06	0.00390259	1.116		6	31827738	31830254	2517	58.76	1	protein_coding	heat shock protein family A (Hsp70) member 1B [Source:HGNC Symbol;Acc:HGNC:5233]	BP: negative regulation of protein ubiquitination; BP: viral entry into host cell; BP: positive regulation of NF-kappaB transcription factor activity; CC: perinuclear region of cytoplasm; MF: protein disaggregase activity; MF: virus receptor activity; MF: protein binding; CC: endoplasmic reticulum; CC: vesicle; BP: regulation of protein ubiquitination; CC: mitochondrion; CC: blood microparticle; …
ENSG00000163659	TIPARP	1533.6	1512.4	1395.3	691.8	1032	758	766.5	856.7	946.2	1480.4	827.3	856.5	1054.7		-0.71	0.15	-4.65	3.31892e-06	0.00277568	1.679	-0.67	0.15	-4.37	1.25256e-05	0.00542921	2.368		3	156673235	156706770	4800	38.27	1	protein_coding	TCDD inducible poly(ADP-ribose) polymerase [Source:HGNC Symbol;Acc:HGNC:23696]	BP: protein ADP-ribosylation; BP: response to 2,3,7,8-tetrachlorodibenzodioxine; BP: protein mono-ADP-ribosylation; BP: vasculogenesis; BP: estrogen metabolic process; MF: protein ADP-ribosylase activity; BP: androgen metabolic process; BP: face morphogenesis; BP: female gonad development; BP: roof of mouth development; BP: skeletal system morphogenesis; BP: protein auto-ADP-ribosylation; BP: pos…
ENSG00000128791	TWSG1	2203	1763.2	1789.3	1230.8	1194.8	1166.4	1264.8	1277.8	1128	1918.5	1197.3	1223.5	1446.5		-0.61	0.13	-4.75	2.0734e-06	0.00228159	1.426	-0.58	0.13	-4.53	5.87861e-06	0.00550406	0.976		18	9334767	9402420	4435	38.45	1	protein_coding	twisted gastrulation BMP signaling modulator 1 [Source:HGNC Symbol;Acc:HGNC:12429]	BP: hemopoiesis; BP: negative regulation of osteoblast differentiation; BP: mesoderm formation; BP: salivary gland morphogenesis; MF: protein binding; BP: transforming growth factor beta receptor signaling pathway; BP: cell differentiation; BP: negative regulation of CD4-positive, alpha-beta T cell proliferation; BP: negative regulation of CD4-positive, alpha-beta T cell activation; BP: regulatio…
ENSG00000166971	AKTIP	446.3	421.7	429.7	296.9	285.4	251.4	271.4	282.4	260.7	432.6	277.9	271.5	327.3		-0.56	0.14	-4.14	3.54187e-05	0.0107785	2.309	-0.59	0.14	-4.34	1.42015e-05	0.00550406	2.221		16	53491040	53504411	5195	45.45	-1	protein_coding	AKT interacting protein [Source:HGNC Symbol;Acc:HGNC:16710]	MF: ubiquitin conjugating enzyme activity; CC: plasma membrane; MF: protein binding; CC: cytosol; BP: protein polyubiquitination; BP: apoptotic process; BP: endosome organization; CC: FHF complex; CC: nucleus; BP: early endosome to late endosome transport; BP: endosome to lysosome transport; BP: lysosome organization; BP: protein localization to perinuclear region of cytoplasm; BP: protein transp…
ENSG00000046889	PREX2	350.5	321.1	202.9	548.5	469.9	482.7	565.6	633.7	494.6	291.5	500.4	564.6	452.2		0.61	0.17	3.54	0.000406264	0.0424313	2.64	0.75	0.17	4.34	1.43574e-05	0.00550406	2.509		8	67952046	68237032	12132	37.16	1	protein_coding	phosphatidylinositol-3,4,5-trisphosphate dependent Rac exchange factor 2 [Source:HGNC Symbol;Acc:HGNC:22950]	BP: adult locomotory behavior; BP: regulation of small GTPase mediated signal transduction; MF: guanyl-nucleotide exchange factor activity; BP: phosphatidylinositol 3-kinase signaling; CC: cytosol; BP: regulation of catalytic activity; BP: G protein-coupled receptor signaling pathway; BP: dendrite morphogenesis; MF: GTPase activator activity; CC: plasma membrane
ENSG00000160326	SLC2A6	371.2	429	539.7	262	314.7	266.1	250.8	267.9	227.6	446.6	280.9	248.7	325.4		-0.56	0.16	-3.47	0.000524032	0.0495107	2.309	-0.7	0.16	-4.34	1.41013e-05	0.00550406	2.221		9	133471094	133479127	3531	61.25	-1	protein_coding	solute carrier family 2 member 6 [Source:HGNC Symbol;Acc:HGNC:11011]	BP: dehydroascorbic acid transport; BP: regulation of glycolytic process; CC: membrane; BP: hexose transmembrane transport; MF: glucose transmembrane transporter activity; MF: protein binding; MF: fructose transmembrane transporter activity; MF: dehydroascorbic acid transmembrane transporter activity; MF: D-glucose transmembrane transporter activity; BP: glucose transmembrane transport; CC: integ…
ENSG00000197496	SLC2A10	82.7	135.7	80.3	201.7	141.1	217.5	229.1	223	201.6	99.6	186.7	217.9	168.1		0.65	0.19	3.42	0.000616977	0.0495107	2.799	0.81	0.19	4.29	1.79032e-05	0.0055642	2.683		20	46709649	46736347	4838	47.37	1	protein_coding	solute carrier family 2 member 10 [Source:HGNC Symbol;Acc:HGNC:13444]	MF: carbohydrate:proton symporter activity; BP: dehydroascorbic acid transport; CC: perinuclear region of cytoplasm; BP: hexose transmembrane transport; BP: glucose import across plasma membrane; BP: proton transmembrane transport; MF: D-glucose transmembrane transporter activity; CC: integral component of plasma membrane; MF: dehydroascorbic acid transmembrane transporter activity; BP: galactose…
ENSG00000080644	CHRNA3	90.3	128.5	85.5	183.8	214.9	166.1	251.9	167.8	212.3	101.4	188.2	210.7	166.8		0.66	0.18	3.57	0.000358639	0.0424165	2.377	0.78	0.18	4.25	2.14017e-05	0.0058439	2.714		15	78593052	78621295	4761	47.02	-1	protein_coding	cholinergic receptor nicotinic alpha 3 subunit [Source:HGNC Symbol;Acc:HGNC:1957]	CC: integral component of plasma membrane; CC: postsynaptic membrane; MF: protein binding; CC: plasma membrane raft; MF: acetylcholine binding; BP: acetylcholine receptor signaling pathway; BP: signal transduction; BP: regulation of dendrite morphogenesis; BP: regulation of smooth muscle contraction; BP: response to acetylcholine; MF: ligand-gated ion channel activity; BP: ion transport; BP: regu…
ENSG00000196814	MVB12B	691.2	813.2	886.9	422.2	423.2	480	559.1	483.6	442.6	797.1	441.8	495.1	578		-0.74	0.15	-5.07	4.0495e-07	0.000727111	1.858	-0.6	0.15	-4.11	3.93331e-05	0.00602445	4.646		9	126326829	126507041	7904	47.23	1	protein_coding	multivesicular body subunit 12B [Source:HGNC Symbol;Acc:HGNC:23368]	CC: ESCRT I complex; MF: lipid binding; CC: plasma membrane; BP: ubiquitin-dependent protein catabolic process via the multivesicular body sorting pathway; BP: virus maturation; CC: late endosome membrane; MF: protein binding; CC: vesicle; BP: regulation of epidermal growth factor receptor signaling pathway; CC: cytosol; CC: nucleus; CC: late endosome; CC: early endosome; CC: extracellular exosom…
ENSG00000183691	NOG	80.5	73.9	68.4	133.8	156.3	289.1	174.8	167.8	206.1	74.3	193.1	182.9	150.1		0.9	0.2	4.51	6.37523e-06	0.00293884	2.799	0.84	0.2	4.23	2.30187e-05	0.00602445	2.683		17	56593699	56595611	1913	59.17	1	protein_coding	noggin [Source:HGNC Symbol;Acc:HGNC:7866]	BP: positive regulation of epithelial cell proliferation; BP: cartilage development; BP: negative regulation of cytokine activity; BP: spinal cord development; BP: negative regulation of osteoblast differentiation; BP: mesoderm formation; BP: epithelial to mesenchymal transition; BP: positive regulation of glomerulus development; MF: protein binding; BP: negative regulation of astrocyte different…
ENSG00000086289	EPDR1	610.6	584.1	567.2	357.2	396.1	308.3	267.1	367.9	382.6	587.3	353.9	339.2	426.8		-0.61	0.16	-3.93	8.48136e-05	0.0198291	1.902	-0.66	0.16	-4.24	2.28179e-05	0.00621506	2.368		7	37683843	37951936	2780	38.37	1	protein_coding	ependymin related 1 [Source:HGNC Symbol;Acc:HGNC:17572]	BP: cell-matrix adhesion; CC: lysosomal lumen; MF: ganglioside GM1 binding; MF: protein binding; BP: myofibroblast contraction; MF: identical protein binding; CC: lysosome; MF: phospholipid binding; MF: calcium ion binding; CC: extracellular region
ENSG00000225968	ELFN1	104.5	53.3	72.9	183.8	141.1	200.1	233.4	129.2	208.8	76.9	175	190.5	147.4		0.76	0.2	3.78	0.000154164	0.0296245	1.902	0.84	0.2	4.2	2.65544e-05	0.00621506	2.714		7	1688119	1747954	3845	55.76	1	protein_coding	extracellular leucine rich repeat and fibronectin type III domain containing 1 [Source:HGNC Symbol;Acc:HGNC:33154]	BP: negative regulation of catalytic activity; CC: dendrite; CC: extracellular space; CC: excitatory synapse; CC: integral component of membrane; BP: synapse organization; MF: protein phosphatase inhibitor activity; CC: extracellular matrix
ENSG00000058335	RASGRF1	54.4	38.8	32	231.8	89	346.9	223.7	114.6	173.8	41.7	222.6	170.7	145		1.12	0.21	5.29	1.23443e-07	0.000288605	1.902	0.9	0.21	4.26	2.01218e-05	0.00669514	1.706		15	78959906	79090780	9977	49.94	-1	protein_coding	Ras protein specific guanine nucleotide releasing factor 1 [Source:HGNC Symbol;Acc:HGNC:9875]	BP: response to endoplasmic reticulum stress; MF: guanyl-nucleotide exchange factor activity; CC: neuron projection; BP: signal transduction; BP: regulation of synaptic plasticity; BP: regulation of Rac protein signal transduction; BP: regulation of NMDA receptor activity; BP: activation of GTPase activity; BP: positive regulation of GTPase activity; MF: glutamate receptor binding; BP: cell popul…
ENSG00000109971	HSPA8	39862.8	57694.9	37079.1	15047.1	31495.9	22556.1	18214.5	20651.7	23032.1	44878.9	23033	20632.8	29514.9		-0.71	0.19	-3.78	0.000155465	0.0316931	1.767	-0.82	0.19	-4.39	1.14212e-05	0.00685661	0.926		11	123057489	123063230	4849	49.25	-1	protein_coding	heat shock protein family A (Hsp70) member 8 [Source:HGNC Symbol;Acc:HGNC:5241]	CC: perinuclear region of cytoplasm; CC: chaperone complex; CC: autophagosome; MF: protein disaggregase activity; CC: membrane; BP: protein folding; BP: regulation of postsynapse organization; MF: protein binding; CC: presynaptic cytosol; CC: glycinergic synapse; CC: blood microparticle; BP: late endosomal microautophagy; BP: RNA splicing; CC: extracellular space; CC: extracellular exosome; CC: p…
ENSG00000087116	ADAMTS2	364.6	295.7	281	639.9	417.8	699.3	633	522.2	625.4	313.8	585.7	593.5	497.6		0.71	0.17	4.08	4.55407e-05	0.0125298	2.309	0.72	0.17	4.16	3.17825e-05	0.00716359	2.368		5	179110853	179345461	8755	53.88	-1	protein_coding	ADAM metallopeptidase with thrombospondin type 1 motif 2 [Source:HGNC Symbol;Acc:HGNC:218]	BP: collagen catabolic process; MF: metallopeptidase activity; BP: spermatogenesis; MF: metalloendopeptidase activity; MF: zinc ion binding; BP: lung development; BP: protein processing; BP: skin development; CC: collagen-containing extracellular matrix; BP: collagen fibril organization; BP: extracellular matrix organization; CC: extracellular matrix; CC: extracellular region
ENSG00000065911	MTHFD2	9190.7	6050.8	6521.7	14301.6	10810.4	11271.2	12762.2	13423.9	11605.6	7254.4	12127.7	12597.2	10659.8		0.61	0.16	3.86	0.00011253	0.0293129	1.423	0.66	0.16	4.15	3.33307e-05	0.00818283	2.051		2	74186172	74217565	11443	43.85	1	protein_coding	methylenetetrahydrofolate dehydrogenase (NADP+ dependent) 2, methenyltetrahydrofolate cyclohydrolase [Source:HGNC Symbol;Acc:HGNC:7434]	BP: tetrahydrofolate metabolic process; CC: mitochondrial matrix; MF: methenyltetrahydrofolate cyclohydrolase activity; MF: protein binding; CC: mitochondrion; MF: methylenetetrahydrofolate dehydrogenase (NAD+) activity; MF: methylenetetrahydrofolate dehydrogenase (NADP+) activity; MF: phosphate ion binding; BP: folic acid metabolic process; CC: extracellular space; BP: tetrahydrofolate interconv…
ENSG00000196867	ZFP28	165.4	179.4	137.5	39.6	89	64.2	57.5	80.3	39.4	160.8	64.3	59.1	94.7		-0.83	0.21	-4.01	6.15333e-05	0.0159848	1.902	-0.89	0.21	-4.33	1.49971e-05	0.00933883	0.691		19	56538948	56556808	6972	40.78	1	protein_coding	ZFP28 zinc finger protein [Source:HGNC Symbol;Acc:HGNC:17801]	MF: metal ion binding; CC: nucleus; BP: regulation of transcription by RNA polymerase II; MF: DNA-binding transcription factor activity, RNA polymerase II-specific; MF: RNA polymerase II cis-regulatory region sequence-specific DNA binding
ENSG00000141933	TPGS1	462.6	675	620	276.1	386.3	357	337.6	343.9	325.2	585.9	339.8	335.6	420.4		-0.65	0.16	-3.95	7.6824e-05	0.0158468	2.64	-0.66	0.16	-4.04	5.41535e-05	0.00938912	2.368		19	507497	519654	3642	61.72	1	protein_coding	tubulin polyglutamylase complex subunit 1 [Source:HGNC Symbol;Acc:HGNC:25058]	CC: microtubule; CC: cytoplasm; BP: sperm axoneme assembly; MF: microtubule binding; CC: centrosome; CC: motile cilium; BP: protein polyglutamylation; BP: adult behavior; MF: tubulin-glutamic acid ligase activity; BP: chemical synaptic transmission; CC: dendrite; CC: axon; BP: vesicle localization; CC: synapse
ENSG00000060971	ACAA1	1192.9	1180.3	1144.8	713.4	889.8	770.9	731.7	863	754.4	1172.7	791.4	783	915.7		-0.51	0.13	-3.89	9.99028e-05	0.0285317	1.357	-0.52	0.13	-3.99	6.65485e-05	0.0108693	2.368		3	38103129	38137242	7106	51.46	-1	protein_coding	acetyl-CoA acyltransferase 1 [Source:HGNC Symbol;Acc:HGNC:82]	BP: fatty acid beta-oxidation; MF: acetyl-CoA C-acetyltransferase activity; CC: membrane; CC: specific granule lumen; BP: bile acid metabolic process; BP: alpha-linolenic acid metabolic process; MF: acetyl-CoA C-myristoyltransferase activity; BP: phenylacetate catabolic process; MF: palmitoyl-CoA oxidase activity; MF: protein binding; CC: peroxisomal matrix; CC: cytosol; CC: peroxisome; MF: aceta…
ENSG00000214336	FOXI3	292.8	269	277.3	148	153	141.3	163.9	143.8	195.3	279.7	147.4	167.7	198.3		-0.77	0.16	-4.88	1.04657e-06	0.00110832	2.799	-0.62	0.16	-3.92	9.00067e-05	0.0124326	2.683		2	88446787	88452693	2841	50.41	-1	protein_coding	forkhead box I3 [Source:HGNC Symbol;Acc:HGNC:35123]	BP: anatomical structure morphogenesis; BP: cell differentiation; CC: nucleus; BP: regulation of transcription by RNA polymerase II; MF: DNA-binding transcription factor activity, RNA polymerase II-specific; MF: RNA polymerase II cis-regulatory region sequence-specific DNA binding
ENSG00000196208	GREB1	595.4	735.6	433.4	1464.6	1089.5	1415.1	1017.3	1030.8	1042	588.1	1323.1	1030	980.4		0.94	0.17	5.65	1.57012e-08	0.000154399	1.357	0.65	0.17	3.88	0.000103119	0.013319	2.683		2	11482341	11642788	12432	47.32	1	protein_coding	growth regulating estrogen receptor binding 1 [Source:HGNC Symbol;Acc:HGNC:24885]	CC: integral component of membrane; CC: extracellular exosome; BP: multicellular organism development; CC: nucleoplasm
ENSG00000006007	GDE1	3506.9	3957.9	3791.2	2801.9	2834.5	2743.9	2666.4	2758.8	2752.5	3752	2793.4	2725.9	3090.4		-0.4	0.1	-3.82	0.000132454	0.0293129	1.679	-0.43	0.1	-4.14	3.53804e-05	0.013319	0.926		16	19501693	19522123	4390	40.14	-1	protein_coding	glycerophosphodiester phosphodiesterase 1 [Source:HGNC Symbol;Acc:HGNC:29644]	CC: cytoplasmic vesicle membrane; MF: glycerophosphoinositol glycerophosphodiesterase activity; MF: lysophospholipase activity; MF: protein binding; BP: lipid metabolic process; MF: metal ion binding; BP: N-acylethanolamine metabolic process; BP: ethanolamine metabolic process; BP: phospholipid metabolic process; CC: integral component of membrane; MF: glycerophosphodiester phosphodiesterase acti…
ENSG00000071794	HLTF	5732.8	5476.3	5477.2	7995.7	7248.9	6999.3	7634.5	7256	8080.9	5562.1	7414.6	7657.1	6878		0.39	0.11	3.54	0.000397696	0.0451604	2.117	0.43	0.11	3.94	8.18852e-05	0.0153986	1.819		3	149030127	149086554	6024	35.95	-1	protein_coding	helicase like transcription factor [Source:HGNC Symbol;Acc:HGNC:11099]	CC: cytoplasm; MF: ATP-dependent chromatin remodeler activity; CC: membrane; CC: nucleoplasm; BP: positive regulation of transcription by RNA polymerase II; MF: protein binding; MF: zinc ion binding; MF: DNA binding; BP: protein ubiquitination; CC: nucleus; MF: RNA binding; MF: helicase activity; BP: chromatin organization; MF: ubiquitin protein ligase activity; MF: ATP-dependent activity, acting…
ENSG00000047597	XK	560.5	293.3	266.9	153.6	191	193.6	207.4	155.3	164.9	373.6	179.4	175.8	242.9		-0.73	0.2	-3.73	0.000194096	0.0274129	2.952	-0.75	0.2	-3.82	0.000131743	0.0170831	2.509		X	37685791	37732130	5174	39.51	1	protein_coding	X-linked Kx blood group [Source:HGNC Symbol;Acc:HGNC:12811]	MF: transporter activity; BP: amino acid transport; MF: protein binding; CC: integral component of membrane; CC: plasma membrane
ENSG00000075223	SEMA3C	1887.3	1110.1	1464.5	626.7	782.4	510.2	744.8	869.2	873.6	1487.3	639.8	829.2	985.4		-0.95	0.17	-5.44	5.28186e-08	0.000171229	1.679	-0.66	0.17	-3.8	0.000145915	0.017484	2.683		7	80742538	80922359	6100	35.82	-1	protein_coding	semaphorin 3C [Source:HGNC Symbol;Acc:HGNC:10725]	BP: negative chemotaxis; BP: neural crest cell migration; BP: dichotomous subdivision of terminal units involved in salivary gland branching; BP: negative regulation of axon extension involved in axon guidance; BP: cardiac right ventricle morphogenesis; BP: cardiac endothelial to mesenchymal transition; CC: integral component of plasma membrane; BP: semaphorin-plexin signaling pathway; MF: semaph…
ENSG00000198934	MAGEE1	276.5	441.1	352.4	124.4	116.1	215.7	194.3	181.3	160.4	356.6	152.1	178.7	229.1		-0.87	0.19	-4.54	5.6888e-06	0.00277568	2.952	-0.72	0.19	-3.73	0.000194419	0.0202854	2.683		X	76427710	76431342	3633	54.03	1	protein_coding	MAGE family member E1 [Source:HGNC Symbol;Acc:HGNC:24934]	CC: perinuclear region of cytoplasm; CC: dendrite; CC: postsynaptic membrane; MF: protein binding; BP: biological_process; CC: nucleus; BP: negative regulation of transcription by RNA polymerase II; CC: plasma membrane
ENSG00000162946	DISC1	284.1	163.6	159.1	328	385.2	406.5	391.9	403.3	343.2	202.3	373.2	379.5	318.3		0.66	0.18	3.67	0.000243645	0.0339214	2.309	0.68	0.18	3.77	0.000164784	0.0202854	2.368		1	231626790	232041272	12931	42.18	1	protein_coding	DISC1 scaffold protein [Source:HGNC Symbol;Acc:HGNC:2888]	CC: perinuclear region of cytoplasm; CC: microtubule; BP: canonical Wnt signaling pathway; MF: protein binding; MF: protein-containing complex binding; CC: endoplasmic reticulum; BP: protein localization to centrosome; BP: regulation of synaptic transmission, glutamatergic; CC: mitochondrion; CC: ciliary basal body; BP: positive regulation of axon extension; BP: neuron migration; BP: regulation o…
ENSG00000183688	RFLNB	1526	1559.6	1607.9	1103.6	1115.6	1156.3	1060.7	1098.5	1191.7	1564.5	1125.2	1117	1268.9		-0.44	0.11	-3.98	6.89901e-05	0.0429643	0.405	-0.45	0.11	-4.06	4.87316e-05	0.0202854	0.68		17	439978	445939	3621	48.81	-1	protein_coding	refilin B [Source:HGNC Symbol;Acc:HGNC:28705]	CC: cytoplasm; BP: negative regulation of chondrocyte development; BP: epithelial to mesenchymal transition; MF: filamin binding; BP: actin filament bundle organization; CC: actin filament bundle; BP: negative regulation of bone mineralization involved in bone maturation; BP: skeletal system morphogenesis
ENSG00000132002	DNAJB1	3255.5	4334.8	4645.4	1800.1	2658.7	1818	2034.6	2696.2	2219.3	4078.6	2092.2	2316.7	2829.2		-0.77	0.17	-4.59	4.32904e-06	0.00441961	0.968	-0.66	0.17	-3.9	9.57054e-05	0.0216071	1.116		19	14514769	14560391	8188	52.08	-1	protein_coding	DnaJ heat shock protein family (Hsp40) member B1 [Source:HGNC Symbol;Acc:HGNC:5270]	MF: protein binding; BP: forebrain development; BP: positive regulation of ATPase activity; CC: extracellular exosome; CC: dendritic spine; MF: unfolded protein binding; BP: negative regulation of transcription from RNA polymerase II promoter in response to stress; CC: cytosol; BP: negative regulation of transcription by RNA polymerase II; CC: nucleolus; CC: neuronal cell body; CC: sperm head; CC…
ENSG00000065534	MYLK	573.6	425.4	502.5	1076.3	654.4	1001.2	838.1	818.1	856.6	500.5	910.6	837.6	749.6		0.69	0.17	4.14	3.41671e-05	0.0125644	1.679	0.59	0.17	3.55	0.0003823	0.0216071	4.646		3	123610049	123884332	22167	45.34	-1	protein_coding	myosin light chain kinase [Source:HGNC Symbol;Acc:HGNC:7590]	CC: stress fiber; CC: lamellipodium; MF: protein binding; MF: actin binding; MF: myosin light chain kinase activity; MF: protein kinase activity; CC: cytosol; BP: positive regulation of calcium ion transport; BP: smooth muscle contraction; BP: positive regulation of cell migration; BP: protein phosphorylation; CC: cytoplasm; BP: positive regulation of wound healing; MF: calmodulin binding; MF: AT…
ENSG00000120694	HSPH1	8537.7	11501.7	8642.6	3657.6	6924.5	4832.6	5001.7	5748.9	5227.2	9560.6	5138.2	5325.9	6674.9		-0.7	0.18	-3.98	6.81222e-05	0.0159848	2.117	-0.66	0.18	-3.76	0.00017302	0.0216071	2.051		13	31134973	31162388	8391	36.81	-1	protein_coding	heat shock protein family H (Hsp110) member 1 [Source:HGNC Symbol;Acc:HGNC:16969]	CC: microtubule; CC: cytoplasm; MF: alpha-tubulin binding; BP: chaperone cofactor-dependent protein refolding; CC: nucleoplasm; BP: positive regulation of NK T cell activation; BP: response to unfolded protein; CC: protein-containing complex; MF: protein binding; CC: cytosol; CC: endocytic vesicle lumen; BP: positive regulation of MHC class I biosynthetic process; BP: regulation of catalytic acti…
ENSG00000139200	PIANP	142.6	101.8	137.5	293.1	155.2	325.8	239.9	238.7	328.8	127.3	258	269.1	218.2		0.68	0.2	3.46	0.000537029	0.0427492	3.286	0.72	0.2	3.68	0.000237417	0.0229494	2.509		12	6693791	6700815	3282	58.46	-1	protein_coding	PILR alpha associated neural protein [Source:HGNC Symbol;Acc:HGNC:25338]	CC: membrane; BP: regulation of immune response; MF: protein binding; CC: basolateral plasma membrane; CC: integral component of membrane; CC: plasma membrane
ENSG00000165810	BTNL9	453.9	256.9	359.1	841.6	620.7	838.8	812.1	497.1	716.8	356.6	767	675.3	599.7		0.81	0.19	4.37	1.25101e-05	0.0125644	0.597	0.67	0.19	3.62	0.000296068	0.0254371	2.683		5	181040225	181061521	5563	49.92	1	protein_coding	butyrophilin like 9 [Source:HGNC Symbol;Acc:HGNC:24176]	BP: T cell receptor signaling pathway; CC: external side of plasma membrane; MF: signaling receptor binding; CC: integral component of membrane; BP: regulation of cytokine production; CC: plasma membrane
ENSG00000152784	PRDM8	62	53.3	49.8	96.1	121.5	107.4	135.7	86.5	116.5	55.1	108.3	112.9	92.1		0.68	0.19	3.58	0.000339579	0.0441069	1.902	0.73	0.19	3.82	0.000134555	0.0276121	1.078		4	80183879	80204329	4589	47.9	1	protein_coding	PR/SET domain 8 [Source:HGNC Symbol;Acc:HGNC:13993]	MF: protein binding; MF: metal ion binding; MF: DNA binding; MF: methyltransferase activity; BP: methylation; CC: nucleus; BP: regulation of transcription, DNA-templated; BP: oligodendrocyte development
ENSG00000116133	DHCR24	6680.8	6519.7	8632.9	3873.5	3341.2	5628.2	3726.1	4437.8	4736.2	7277.8	4281	4300	5286.3		-0.61	0.17	-3.6	0.000322064	0.0495107	1.423	-0.61	0.17	-3.57	0.000360666	0.033145	2.051		1	54849627	54887195	6214	47.67	-1	protein_coding	24-dehydrocholesterol reductase [Source:HGNC Symbol;Acc:HGNC:2859]	CC: membrane; MF: FAD binding; MF: protein binding; CC: endoplasmic reticulum; BP: response to hormone; BP: protein localization; BP: response to oxidative stress; BP: Ras protein signal transduction; MF: oxidoreductase activity, acting on the CH-CH group of donors, NAD or NADP as acceptor; BP: male genitalia development; CC: cytosol; CC: endoplasmic reticulum membrane; BP: membrane organization;…
ENSG00000117245	KIF17	581.2	258.1	277.3	898.2	768.3	872.7	830.5	627.4	743.7	372.2	846.4	733.9	650.8		0.82	0.19	4.23	2.37285e-05	0.013733	1.002	0.67	0.19	3.47	0.000529917	0.0363161	2.613		1	20664014	20718017	4470	52.54	-1	protein_coding	kinesin family member 17 [Source:HGNC Symbol;Acc:HGNC:19167]	CC: microtubule; CC: photoreceptor connecting cilium; MF: plus-end-directed microtubule motor activity; CC: ciliary basal body; BP: protein transport; MF: ATP hydrolysis activity; MF: microtubule binding; CC: microtubule organizing center; CC: cytosol; BP: cell projection organization; BP: anterograde dendritic transport of neurotransmitter receptor complex; MF: microtubule motor activity; BP: ve…
ENSG00000128965	CHAC1	224.2	111.5	160.6	416.6	302.8	659.8	319.2	403.3	336	165.4	459.7	352.8	326		0.95	0.2	4.76	1.97451e-06	0.00162977	2.309	0.69	0.2	3.45	0.000557659	0.0383329	2.509		15	40952962	40956512	2051	57.9	1	protein_coding	ChaC glutathione specific gamma-glutamylcyclotransferase 1 [Source:HGNC Symbol;Acc:HGNC:28680]	CC: cytoplasm; BP: Notch signaling pathway; CC: trans-Golgi network; BP: glutathione catabolic process; BP: response to unfolded protein; MF: protein binding; BP: neurogenesis; CC: cytosol; MF: glutathione specific gamma-glutamylcyclotransferase activity; BP: negative regulation of protein processing; BP: negative regulation of Notch signaling pathway; BP: intrinsic apoptotic signaling pathway in…
ENSG00000116095	PLEKHA3	666.1	687.1	623.7	453.3	435.2	357.9	457.1	487.8	397.8	659	415.5	447.6	507.3		-0.58	0.14	-4.08	4.5157e-05	0.0111322	2.64	-0.49	0.14	-3.43	0.000602156	0.0383329	2.683		2	178480457	178516463	14205	37.26	1	protein_coding	pleckstrin homology domain containing A3 [Source:HGNC Symbol;Acc:HGNC:14338]	CC: membrane; BP: ceramide 1-phosphate transport; MF: ceramide 1-phosphate transfer activity; MF: protein binding; BP: biological_process; CC: cytosol; MF: identical protein binding; MF: phosphatidylinositol-4-phosphate binding; CC: Golgi apparatus; BP: ceramide transport; MF: ceramide 1-phosphate binding; CC: Golgi membrane; BP: intermembrane lipid transfer
ENSG00000116329	OPRD1	51.2	37.6	25.3	151.7	66.2	125.7	165	57.3	107.5	38	114.6	110	87.5		0.74	0.21	3.52	0.000437171	0.0495107	1.915	0.71	0.21	3.35	0.000794948	0.0457873	2.588		1	28812142	28871267	9345	50.14	1	protein_coding	opioid receptor delta 1 [Source:HGNC Symbol;Acc:HGNC:8153]	MF: G protein-coupled opioid receptor activity; BP: positive regulation of peptidyl-serine phosphorylation; CC: integral component of plasma membrane; MF: G protein-coupled enkephalin receptor activity; MF: protein binding; BP: positive regulation of CREB transcription factor activity; CC: spine apparatus; BP: cellular response to hypoxia; CC: neuron projection; MF: peptide binding; BP: negative …
ENSG00000107140	TESK1	468	707.7	605.9	340.2	420	336.8	384.3	388.8	361.1	593.9	365.7	378.1	445.9		-0.58	0.16	-3.64	0.000272932	0.0416976	1.902	-0.54	0.16	-3.39	0.000702717	0.0461361	2.221		9	35605262	35610041	3341	59.33	1	protein_coding	testis associated actin remodelling kinase 1 [Source:HGNC Symbol;Acc:HGNC:11731]	BP: positive regulation of stress fiber assembly; CC: perinuclear region of cytoplasm; BP: negative regulation of phosphorylation; BP: positive regulation of protein phosphorylation; MF: protein serine/threonine/tyrosine kinase activity; CC: lamellipodium; BP: negative regulation of cilium assembly; MF: protein binding; MF: protein serine/threonine kinase activity; BP: negative regulation of prot…
ENSG00000102931	ARL2BP	2445.7	3012.7	2923.7	1865.1	1954.4	1677.6	1969.4	2084.5	1783.9	2794	1832.3	1945.9	2190.8		-0.55	0.13	-4.21	2.59561e-05	0.00875517	2.26	-0.47	0.13	-3.61	0.000306906	0.0466825	0.926		16	57245259	57253635	1994	44.84	1	protein_coding	ADP ribosylation factor like GTPase 2 binding protein [Source:HGNC Symbol;Acc:HGNC:17146]	BP: maintenance of protein location in nucleus; BP: positive regulation of tyrosine phosphorylation of STAT protein; CC: mitochondrial matrix; MF: GTPase regulator activity; CC: centrosome; CC: mitochondrial intermembrane space; MF: transcription coactivator activity; MF: protein binding; CC: spindle; CC: cytosol; CC: midbody; CC: cilium; CC: nucleus; BP: regulation of catalytic activity; BP: sig…
ENSG00000155229	MMS19	3956.5	3718	3395	5025.1	4684.7	5023.5	5132	4752.6	4975.4	3689.8	4911.1	4953.3	4518.1		0.38	0.11	3.46	0.000534022	0.0424313	3.462	0.39	0.11	3.57	0.000362706	0.0495781	0.976		10	97458324	97498794	5763	44.91	-1	protein_coding	MMS19 homolog, cytosolic iron-sulfur assembly component [Source:HGNC Symbol;Acc:HGNC:13824]	MF: estrogen receptor binding; BP: nucleotide-excision repair; CC: membrane; BP: phosphorelay signal transduction system; BP: cellular response to DNA damage stimulus; MF: protein binding; CC: transcription factor TFIIH holo complex; BP: positive regulation of double-strand break repair via homologous recombination; BP: response to hormone; CC: CIA complex; CC: microtubule organizing center; CC: …
